# Supplementary material for: Lifestyle and prevalence of dysmenorrhea among Spanish female university students
Source: PLoS One. 2018 Aug 10;13(8):e0201894. doi: 10.1371/journal.pone.0201894 (PMC6086430; doi:10.1371/journal.pone.0201894)
Supplement: S1 File — Data. (XLSX) [file pone.0201894.s001.xlsx]

## Sheet: excell dysmenorrhea
ID	AGE	WEIGHT	HEIGHT	BMI	BMI3CAT	CHILDREN	PREGNANT	LIVING_CONTEXT	REGULARITY_CYCLE	AGE_OF_MENARCHE	N_DAYS_SPOTTING	N_days_dicot	CYCLE_FRECUENCY	FAMILY_MEMBER_DYS	DYSMENORRHEA	VAS_PAIN	DAYS_PAIN	USES_ANALGESYC	WHERE_ANALGESYC	DIZZINESS	NAUSEA_AND_VOMITING	DIARRHEA	SLEEP_DISORDES	FATIGUE	SWELLING	HEADACHE	IRRITABILITY	DEPRESSED	EFFECT_DIALY_LIFE	ALCOHOL	TOBACCO	COFFEE	TEA	CHOCOLATE	FAST_FOOD	COLA_DRINKS	SIMPLE_SUGARS	DAILY_WATER	COOK_WITH_OLIVE_OIL	FRUIT_DIALY	EATS_MEATS	FISH	HOURS_OF_SLEEP	EXERCISE	ORAL_CONTRACEPTIVES	ENERGY_DRINKS	DAIRY_DIALY	CEREALS
1	21	58.5	1.53	24.9904	1	1	0	2	1	13	3	1	3	0	1	3	1	2	3	1	1	1	2	1	1	1	1	1	1	1	0	1	1	2	2	2	0	2	2	2	0	1	1	1	1	1	2	2
2	18	40	1.6	15.625	0	1	0	2	0	14	4	1	2	1	1	2	3	1		1	2	1	2	2	1	2	2	2	2	1	0	0	1	2	2	1	0	1	1	2	0	1	1	1	1	1	2	2
3	18	47.3	1.64	17.5863	0	1	0	2	1	13	6	0	2	0	1	3	2	2	2	2	2	2	1	1	1	1	2	1	1	1	0	0	2	2	1	1	0	2	2	1	0	0	1	1	1	1	2	2
4	18	60	1.85	17.531	0	1	0	2	1	13	7	0	2	1	1	2	1	2	2	1	2	2	2	1	1	1	1	2	1	2	0	1	2	2	2	2	0	1	2	1	0	1	1	1	1	1	2	2
5	18	54.2	1.73	18.1095	0	1	0	2	0	14	5	1	2	0	1	3	1	2	1	1	2	1	2	1	1	1	2	2	1	1	0	1	1	2	2	1	0	2	2	1	0	1	3	1	1	1	2	2
6	18	50	1.75	16.3265	0	1	0	2	1	14	5	1	2	0	1	2	2	2	2	2	2	1	1	1	1	1	1	1	1	2	1	0	1	1	2	1	0	2	2	1	0	1	3	1	1	1	2	1
7	19	50	1.69	17.5064	0	1	0	2	0	11	6	0	2	1	1	2	3	3	3	2	2	1	2	2	1	1	1	1	1	1	0	1	2	2	2	2	0	2	1	1	0	1	1	1	1	2	2	2
8	20	49	1.64	18.2183	0	1	0	2	1	13	5	1	2	1	1	2	2	2	3	1	1	2	1	1	1	2	1	1	1	2	0	1	2	2	2	2	0	1	1	1	0	1	2	2	1	1	2	2
9	20	43	1.6	16.7969	0	1	0	2	1	14	5	1	2	1	0		4	2	3	2	2	1	2	2	1	2	2	1	1	2	1	0	2	2	2	2	0	1	2	1	0	1	2	1	1	1	2	1
10	21	50	1.68	17.7154	0	1	0	2	1	13	3	1	2	0	1	2	2	2	2	2	2	2	2	1	1	1	1	1	2	1	0	0	1	2	2	2	0	1	1	1	0	1	2	1	2	1	2	2
11	18	52	1.73	17.3745	0	1	0	2	0	14	4	1	2	0	1	2	2	2	3	2	2	1	2	1	1	2	1	1	1	1	0	1	2	1	2	1	1	2	2	1	0	1	1	2	1	1	2	2
12	18	43	1.54	18.1312	0	1	0	2	1	16	6	0	2	0	1	2	2	1	3	2	2	2	2	2	1	2	2	2	2	1	0	1	1	2	1	2	0	2	2	1	0	1	2	1	1	1	1	1
13	19	42.5	1.56	17.4638	0	1	0	2	1	11	4	1	2	1	1	2	2	1		1	2	1	1	1	1	1	2	2	1	1	0	0	2	2	2	1	0	3	2	2	0	1	2	2	1	1	2	2
14	19	48	1.68	17.0068	0	1	0	2	0	14	5	1	2	0	0		4	1		2	2	2	2	1	1	2	1	2	2	1	0	0	2	2	2	1	0	1	2	1	0	1	1	1	1	1	2	2
15	19	43	1.6	16.7969	0	1	0	2	1	14	6	0	2	1	1	3	2	2	3	1	1	2	2	1	1	1	2	2	1	2	0	1	1	2	2	2	0	2	2	1	0	1	1	1	1	1	2	2
16	19	50	1.67	17.9282	0	1	0	2	1	13	5	1	2	0	1	3	2	3	2	2	2	2	1	1	1	1	1	2	1	1	0	0	1	2	2	2	0	3	1	1	0	1	1	1	1	1	2	2
17	22	51	1.7	17.6471	0	1	0	1	1	13	7	0	2	0	1	3	3	2	3	2	1	2	2	1	1	1	1	1	1	1	0	0	1	2	2	1	0	2	2	1	0	1	2	1	1	1	1	1
18	21	49.5	1.65	18.1818	0	1	0	2	1	12	5	1	2	1	0		4	2	2	2	2	2	2	1	2	2	2	2	1	1	0	0	2	2	2	1	0	1	2	1	0	1	1	2	1	1	2	2
19	27	51	1.67	18.2868	0	1	0	2	1	12	5	1	3	1	1	3	1	2	2	1	1	1	1	1	1	1	1	1	1	2	1	1	1	2	2	2	0	3	2	1	0	1	1	1	1	1	2	2
20	18	50	1.67	17.9282	0	1	0	2	1	14	4	1	3	1	1	3	2	2	3	2	1	2	1	1	1	2	1	2	1	1	0	0	1	1	2	2	0	2	2	1	0	1	2	1	1	1	1	1
21	20	50	1.65	18.3655	0	1	0	2	1	11	5	1	3	1	1	2	1	2	2	1	2	1	2	1	1	1	1	1	1	1	1	1	1	1	2	2	0	2	1	1	0	1	1	1	2	2	1	1
22	23	52.3	1.69	18.3117	0	1	0	2	1	13	4	1	3	0	0		4	1	3	2	2	1	2	1	1	2	1	1	1	1	1	1	2	1	1	2	1	1	2	1	0	1	1	1	1	1	2	2
23	22	49.8	1.7	17.2318	0	1	0	2	1	12	5	1	3	0	1	3	2	2	2	2	1	2	1	1	1	2	2	2	1	2	0	0	1	1	2	1	0	2	2	2	0	1	1	2	1	1	2	2
24	22	51	1.67	18.2868	0	1	0	2	1	12	3	1	3	0	0		4	1	3	2	2	2	1	1	1	1	1	2	2	1	0	0	1	2	2	1	1	2	2	2	0	1	1	2	1	1	2	2
25	20	47	1.64	17.4747	0	1	0	2	1	12	5	1	3	0	1	2	1	2	3	2	2	2	2	1	1	2	1	1	1	1	1	1	1	2	2	2	0	2	2	1	0	1	3	2	1	1	2	2
26	18	47	1.6	18.3594	0	1	0	2	0	15	5	1	3	1	1	2	1	2	2	2	2	2	1	1	1	1	1	1	1	1	0	0	2	2	2	1	0	2	2	1	0	1	2	1	1	1	2	1
27	19	43.1	1.67	15.4541	0	1	0	2	0	12	5	1	3	0	1	2	2	2	3	2	2	2	2	2	1	1	2	1	2	1	0	0	2	2	2	2	0	1	1	1	0	1	3	1	1	2	2	1
28	18	52	1.69	18.2066	0	1	0	2	0	14	6	0	3	0	0		4	2	3	2	2	2	2	2	1	1	1	2	2	1	0	0	2	2	2	2	0	2	1	1	0	1	2	2	1	1	2	1
29	22	45	1.6	17.5781	0	1	0	2	0	13	6	0	3	0	1	2	2	2	2	2	1	1	2	1	1	1	1	2	1	1	0	1	1	2	2	1	0	2	1	2	0	0	2	2	1	1	2	2
30	19	57	1.85	16.6545	0	1	0	2	0	15	5	1	3	0	1	3	2	2	3	1	1	2	1	1	1	1	1	1	1	1	0	0	1	2	2	1	0	1	2	1	0	1	1	1	1	2	2	2
31	21	42.5	1.53	18.1554	0	1	0	2	1	15	5	1	3	0	1	2	1	2	1	1	1	1	1	1	1	1	1	1	1	1	0	1	2	2	2	2	0	1	2	1	0	1	1	1	1	2	2	1
32	20	49.8	1.65	18.292	0	1	0	2	0	12	6	0	3	1	1	3	1	3	2	1	1	1	2	1	1	1	1	1	1	1	0	1	2	2	2	2	0	2	2	2	0	1	2	2	1	2	2	2
33	25	54	1.62	20.5761	1	1	0	2	0	16	5	1	2	1	1	2	2	2	2	1	1	1	2	1	1	2	1	1	1	1	0	1	2	1	2	1	0	2	2	1	0	0	2	2	1	1	2	2
34	20	65	1.7	22.4913	1	1	0	2	1	12	6	0	2	0	1	2	1	2	3	1	1	1	1	1	1	2	1	1	1	1	1	1	2	1	2	1	0	2	1	1	0	1	2	1	1	1	2	2
35	20	58	1.64	21.5645	1	1	0	1	0	11	10	0	1	1	1	2	2	3	3	1	1	2	1	1	1	2	1	1	1	1	0	1	2	2	2	2	1	2	2	2	0	1	1	1	2	1	1	2
36	19	55.4	1.65	20.3489	1	1	0	2	0	10	10	0	1	0	0		4	2	3	2	2	1	2	1	2	2	1	1	1	1	0	1	1	2	2	2	0	2	2	1	0	1	1	1	1	1	2	2
37	33	63	1.72	21.2953	1	1	0	2	0	13	5	1	1	0	1	3	2	2	2	2	1	1	1	1	1	2	1	1	1	2	1	1	1	2	1	1	0	2	1	2	0	1	1	1	1	1	2	1
38	21	60	1.66	21.7738	1	1	0	2	0	12	10	0	1	1	0		4	1		2	2	2	1	1	1	1	1	1	2	2	0	1	1	2	2	2	0	1	2	1	0	1	1	1	1	1	2	2
39	19	60.1	1.78	18.9686	1	1	0	2	1	13	5	1	1	1	0		4	1		2	2	1	2	2	2	2	2	2	2	2	1	1	1	2	2	1	0	2	2	1	0	1	2	2	1	1	2	2
40	19	54.5	1.6	21.2891	1	1	0	2	1	13	6	0	2	0	1	2	1	2	3	2	2	2	2	1	1	2	1	1	1	1	0	0	1	2	2	2	0	1	1	1	0	1	2	2	1	1	1	1
41	19	52.5	1.6	20.5078	1	1	0	2	1	12	4	1	2	1	0		4	1	3	2	2	2	2	1	1	2	1	1	2	1	0	1	2	2	2	1	1	2	2	2	0	1	1	2	1	1	2	2
42	20	61.1	1.66	22.173	1	1	0	2	1	12	5	1	2	0	1	2	1	2	3	2	2	2	1	1	1	2	1	1	1	2	0	0	1	2	2	1	0	2	2	1	0	1	1	1	1	1	2	2
43	19	55.2	1.64	20.5235	1	1	0	1	1	12	5	1	2	0	1	3	2	2	2	1	2	1	1	1	2	2	1	1	1	1	0	1	2	2	2	2	0	1	2	2	0	1	1	1	1	2	2	2
44	18	55	1.67	19.721	1	1	0	2	1	13	6	0	2	1	1	1	2	2	3	2	2	2	2	2	1	2	2	2	2	2	0	0	1	1	2	1	0	1	2	1	0	1	1	1	1	1	2	2
45	22	60.8	1.7	21.0381	1	1	0	2	1	12	7	0	2	0	1	3	1	2	3	1	1	2	2	1	1	2	1	1	1	1	0	0	2	2	2	2	0	3	2	1	0	1	1	2	1	1	2	1
46	20	53.4	1.63	20.0986	1	1	0	2	0	12	5	1	2	1	0		4	2	3	2	2	1	2	2	1	2	2	2	1	2	0	0	2	2	2	2	1	3	1	1	0	1	1	1	1	1	2	2
47	22	62.5	1.78	19.726	1	1	0	2	1	12	6	0	2	1	1	2	2	3	2	2	1	2	1	1	1	2	1	1	1	1	0	0	2	2	1	1	0	2	2	1	0	1	1	2	1	1	2	2
48	20	61	1.6	23.8281	1	1	0	2	0	11	5	1	2	0	1	3	2	2	3	2	1	2	2	1	1	1	1	1	1	1	0	1	2	2	2	2	0	2	2	2	0	1	2	2	1	1	2	2
49	18	65	1.69	22.7583	1	1	0	1	1	12	4	1	2	0	1	2	2	2	2	2	2	2	2	2	1	2	2	1	1	1	0	1	2	2	2	2	0	1	2	2	0	1	1	1	1	1	2	2
50	18	56	1.63	21.0772	1	1	0	1	1	13	4	1	2	0	1	2	1	2	2	2	2	2	2	2	1	1	1	1	1	1	0	0	1	2	2	2	0	2	1	1	0	1	2	1	1	1	2	2
51	19	66	1.69	23.1084	1	1	0	2	1	12	4	1	2	0	1	3	1	1		2	2	2	1	1	1	1	1	2	1	1	0	1	2	1	2	2	0	2	2	2	0	1	1	1	1	2	2	2
52	18	70	1.68	24.8016	1	1	0	2	1	11	7	0	2	0	1	3	1	2	3	2	2	2	2	2	1	1	1	1	1	1	0	0	1	1	2	2	0	3	2	1	0	1	1	2	1	2	2	2
53	22	51	1.57	20.6905	1	1	0	1	1	12	7	0	2	0	1	3	1	2	3	1	1	1	1	1	1	1	1	1	1	1	1	0	1	2	2	2	0	2	1	1	0	1	1	2	1	2	2	2
54	18	56	1.53	23.9224	1	1	0	2	1	11	4	1	2	0	0		4	2	2	1	1	2	2	1	1	1	1	2	1	1	0	1	1	2	1	2	0	1	2	2	1	1	2	2	1	2	2	2
55	18	57	1.6	22.2656	1	1	0	2	1	16	4	1	2	1	0		4	1		2	2	2	2	2	1	2	2	2	2	1	0	0	1	2	2	1	0	2	1	1	0	1	3	2	1	2	2	2
56	18	57	1.65	20.9366	1	1	0	2	0	12	4	1	2	0	1	3	2	2	2	2	2	1	2	1	1	2	1	1	1	2	0	1	1	2	2	2	0	2	2	1	0	1	2	2	1	1	2	2
57	23	57	1.62	21.7193	1	1	0	2	1	13	5	1	2	0	1	3	2	2	2	1	1	2	2	1	1	1	1	1	1	2	0	1	1	2	2	2	0	1	2	1	0	1	3	1	1	2	2	2
58	23	55	1.68	19.487	1	1	0	2	1	12	5	1	2	0	1	2	2	2	2	2	1	1	2	1	1	2	1	2	2	1	0	1	2	2	2	1	0	3	2	1	0	1	2	1	1	1	2	2
59	19	58	1.66	21.048	1	1	0	2	1	10	6	0	2	0	1	2	2	2	3	1	1	2	1	1	1	1	1	1	1	1	0	0	2	2	2	1	0	2	2	1	0	1	1	2	2	1	2	2
60	45	49	1.56	20.1348	1	3	0	1	1	13	3	1	2	0	1	3	2	1	3	2	2	2	2	1	1	2	1	2	1	1	0	0	1	2	1	1	0	1	2	2	0	1	1	1	1	1	2	2
61	18	53.7	1.6	20.9766	1	1	0	2	1	12	5	1	2	0	0		4	1		2	2	1	2	1	1	2	1	1	2	2	0	0	2	2	2	1	0	2	1	2	0	1	1	2	1	2	2	2
62	21	65	1.72	21.9713	1	1	0	1	0	12	5	1	2	0	1	2	2	2	2	2	2	2	1	2	1	2	1	1	2	2	0	1	2	2	1	2	1	2	1	2	0	1	1	1	1	2	2	2
63	20	58	1.65	21.3039	1	1	0	2	1	12	6	0	2	0	1	3	2	3	3	2	1	2	1	1	1	1	1	1	1	2	0	1	2	2	2	2	0	2	1	1	0	1	1	1	1	1	2	1
64	20	67	1.74	22.1297	1	1	0	2	1	11	5	1	2	0	1	2	2	2	2	1	2	2	2	1	1	2	1	2	1	1	0	0	2	2	1	1	0	2	2	1	0	1	1	1	1	1	2	2
65	20	57	1.6	22.2656	1	1	0	2	1	12	4	1	2	1	0		4	1		2	2	2	2	2	2	2	2	2	2	1	0	0	1	2	2	2	0	1	2	1	0	1	2	1	1	1	2	2
66	20	55.8	1.65	20.4959	1	1	0	2	1	13	4	1	2	1	0		4	1		2	2	2	2	2	2	2	1	2		1	0	1	2	2	2	1	0	2	2	1	0	1	1	1	2	1	2	2
67	20	52	1.61	20.061	1	1	0	2	1	12	5	1	2	1	1	2	2	2	2	2	2	2	2	1	2	1	2	2	2	1	0	0	1	2	1	1	0	3	2	1	0	1	1	1	1	1	2	2
68	20	72	1.75	23.5102	1	1	0	2	1	12	5	1	2	0	1	2	3	2	3	2	2	1	1	1	2	1	1	2	2	1	0	0	2	2	2	2	0	1	1	1	0	1	1	1	1	1	2	2
69	20	52	1.56	21.3675	1	1	0	2	1	12	6	0	2	1	0		4	2	3	2	2	2	2	2	1	2	1	1	2	1	0	1	2	2	2	2	0	1	2	2	0	1	1	1	1	1	2	2
70	20	64	1.67	22.9481	1	1	0	1	1	12	6	0	2	0	1	2	2	1		2	2	2	2	1	1	1	1	1	2	1	0	0	2	2	2	2	0	2	2	1	0	1	1	2	2	1	2	2
71	20	65	1.68	23.03	1	1	0	2	1	11	4	1	2	1	0		4	2	3	2	2	2	2	1	1	2	2	2		1	0	0	1	2	1	1	0	2	2	2	0	1	2	1	1	1	2	2
72	21	55	1.61	21.2183	1	1	0	2	1	9	5	1	2	1	0		4	1		2	2	2	2	2	2	2	2	2		2	0	0	2	1	2	2	1	2	2	1	0	1	2	2	2	2	2	2
73	20	75	1.75	24.4898	1	1	0	2	1	9	7	0	2	1	1	2	3	2	3	2	2	1	2	1	1	1	1	1	1	1	0	1	2	2	2	2	0	2	2	1	0	1	2	2	1	2	2	2
74	21	68	1.68	24.093	1	1	0	1	1	11	5	1	2	0	1	2	1	2	2	2	1	2	2	1	1	1	1	2	1	2	0	1	2	2	2	2	0	2	2	1	0	1	1	1	1	1	2	2
75	21	57.8	1.7	20	1	1	0	2	1	11	5	1	2	0	1	3	2	2	3	1	1	1	1	1	1	2	1	1	1	1	0	0	1	2	2	1	1	2	1	2	0	1	1	1	1	1	2	2
76	21	51	1.54	21.5045	1	1	0	2	0	15	3	1	2	1	1	2	2	2	2	2	2	2	2	2	1	1	1	2	2	1	0	0	2	2	2	2	0	2	2	1	0	1	2	1	2	2	1	2
77	20	59	1.6	23.0469	1	1	0	2	1	10	3	1	2	1	0		4	2	3	2	2	2	2	1	1	2	2	1	1	2	1	0	2	1	1	1	1	1	2	1	0	1	3	2	1	1	2	2
78	20	62	1.62	23.6244	1	1	0	2	1	11	7	0	2	0	0		4	1		2	2	1	2	2	1	2	2	2	2	2	0	0	2	1	2	1	0	2	2	1	0	1	2	1	2	1	1	2
79	22	53	1.63	19.9481	1	1	0	2	1	15	6	0	2	0	0		4	1		2	2	1	2	2	2	2	2	2	2	2	0	1	1	2	2	2	0	3	2	1	0	1	2	1	1	1	2	1
80	26	60	1.6	23.4375	1	1	0	2	1	13	4	1	2	0	0		4	1		2	2	2	1	2	2	1	2	2	2	1	1	0	2	1	2	2	0	2	2	1	0	1	2	1	2	1	1	1
81	20	57.2	1.6	22.3437	1	1	0	2	0	14	4	1	2	0	0		4	2	3	2	2	2	2	1	2	2	1	2	2	1	0	0	1	2	2	1	0	1	2	2	0	1	2	2	1	1	1	1
82	21	59	1.59	23.3377	1	1	0	1	1	15	4	1	2	1	1	2	3	2	2	2	2	1	1	2	1	1	2	2	1	1	0	0	1	2	2	2	0	1	2	1	0	1	1	2	2	1	1	2
83	21	49.4	1.58	19.7885	1	1	0	2	1	16	7	0	2	0	1	2	2	2	3	2	2	1	2	1	1	1	1	1	1	1	1	1	2	1	1	2	0	2	2	2	0	1	2	2	1	1	1	2
84	21	60	1.67	21.5139	1	1	0	2	0	12	4	1	2	0	1	3	2	2	3	1	1	2	2	1	1	1	1	1	1	1	0	0	2	2	2	2	0	1	2	1	0	1	1	1	1	1	2	2
85	20	62	1.62	23.6244	1	1	0	2	0	17	6	0	2	0	1	3	2	2	3	1	2	1	2	1	1	1	1	1	1	2	1	1	2	2	2	2	0	2	2	1	0	1	1	2	1	2	1	2
86	23	66.7	1.69	23.3535	1	1	0	2	1	13	5	1	2	0	1	2	3	2	3	2	2	1	2	1	1	2	2	2	2	1	1	1	2	2	2	2	1	3	2	1	0	1	1	1	2	1	2	2
87	36	47	1.5	20.8889	1	2	0	2	1	11	3	1	2	0	1	2	1	2	3	2	2	2	2	1	1	2	1	2	2	1	1	1	2	2	2	2	0	2	2	1	0	1	1	1	1	1	2	2
88	22	59	1.65	21.6713	1	1	0	1	1	12	5	1	2	1	0		4	2	3	2	2	2	2	1	2	1	1	1	2	1	0	0	1	2	2	1	0	2	2	2	0	1	1	1	2	1	2	1
89	21	54	1.64	20.0773	1	1	0	2	1	11	6	0	2	0	1	3	2	2	1	1	1	1	2	1	1	2	1	1	1	2	1	1	2	2	2	2	0	2	2	1	0	1	1	1	1	1	2	1
90	19	63	1.73	21.0498	1	1	0	2	1	14	5	1	2	1	1	2	3	1		2	1	2	2	1	1	2	2	1	2	1	0	1	2	2	2	2	0	3	2	2	0	1	1	2	1	1	1	2
91	18	44	1.54	18.5529	1	1	0	1	1	10	7	0	2	0	1	1	2	2	3	2	2	1	1	1	2	1	2	2	2	1	0	0	1	2	1	2	0	1	2	1	0	1	2	1	2	2	2	2
92	21	60.5	1.67	21.6931	1	1	0	2	1	12	5	1	2	0	1	3	1	2	2	2	2	2	2	1	1	2	1	2	1	1	0	0	2	2	2	2	1	1	2	1	0	1	2	2	1	1	1	2
93	18	55.5	1.65	20.3857	1	1	0	2	1	10	4	1	2	0	1	3	2	3	3	2	2	2	1	1	1	2	1	2	1	2	0	1	1	2	2	2	0	1	2	2	0	1	3	2	1	2	2	2
94	19	50.7	1.53	21.6583	1	1	0	2	1	11	5	1	2	1	1	2	2	2	2	2	2	2	2	1	1	2	1	1	2	2	0	0	1	2	2	2	0	2	2	1	0	1	1	1	1	1	1	1
95	22	64	1.68	22.6757	1	1	0	2	1	13	4	1	2	0	0		4	1		2	2	1	1	1	1	1	1	1	1	1	0	0	2	2	2	1	0	3	2	2	0	1	1	1	2	1	2	2
96	28	59	1.65	21.6713	1	1	0	2	1	14	3	1	2	0	1	2	1	2	2	2	2	1	2	1	1	1	1	1	1	1	0	0	2	2	2	2	1	3	2	2	0	1	1	2	2	1	2	2
97	18	54	1.65	19.8347	1	1	0	1	0	13	6	0	2	0	1	2	1	2	3	1	2	1	2	1	1	2	1	1	1	2	0	1	2	1	2	1	0	2	1	1	0	1	1	1	1	1	2	2
98	18	53	1.67	19.0039	1	1	0	2	1	14	3	1	2	0	0		4	1	3	2	2	2	2	2	1	1	1	1	1	2	1	0	2	2	1	1	0	2	2	2	0	1	2	2	1	1	2	2
99	22	55	1.64	20.4491	1	1	0	2	1	13	5	1	2	1	1	2	3	2	3	2	2	1	2	1	1	2	2	2	1	1	1	1	2	2	2	2	0	2	2	1	0	1	1	1	2	1	1	1
100	20	43.2	1.52	18.6981	1	1	0	2	1	11	5	1	2	0	1	2	2	2	2	2	2	2	2	1	1	2	1	1	2	1	0	0	2	2	2	2	0	1	2	1	0	1	1	1	1	1	2	2
101	18	68	1.72	22.9854	1	1	0	2	1	12	4	1	2	0	0		4	2	3	2	2	2	2	2	1	2	1	2	2	2	0	0	1	1	1	2	0	2	2	1	0	1	1	2	1	1	2	1
102	19	53	1.56	21.7784	1	1	0	2	1	9	5	1	2	0	0		4	1		2	2	1	2	1	1	2	2	1		1	0	1	2	2	2	1	0	2	2	2	0	1	2	2	2	1	2	2
103	18	60	1.6	23.4375	1	1	0	2	1	15	4	1	2	1	1	3	2	3	2	1	1	2	2	1	1	1	1	1	1	1	0	1	1	2	1	2	0	2	1	1	0	0	2	1	1	1	2	2
104	20	56.1	1.53	23.9651	1	1	0	1	1	13	3	1	2	0	1	2	1	2	3	2	1	1	1	1	1	1	1	1	1	1	0	1	2	2	2	2	0	3	2	2	0	1	1	2	2	2	2	2
105	19	52	1.64	19.3337	1	1	0	2	1	11	5	1	2	0	1	3	2	3	3	2	2	1	2	1	1	2	1	1	1	1	0	0	2	2	2	1	0	2	2	1	0	1	1	1	1	1	2	2
106	20	50	1.6	19.5312	1	1	0	2	1	12	5	1	2	0	1	3	2	2	3	2	1	2	1	1	1	2	1	2	1	2	0	0	1	2	2	2	0	2	2	1	0	1	1	1	1	1	2	2
107	20	64	1.65	23.5078	1	1	0	2	1	13	4	1	2	0	1	3	2	2	3	2	2	2	2	2	1	2	2	2	1	1	0	1	2	1	2	1	0	2	2	1	0	1	2	2	1	2	2	2
108	28	65	1.75	21.2245	1	1	0	2	1	13	4	1	2	1	0		4	1		2	1	2	1	1	1	2	2	2	2	1	0	1	2	2	2	1	0	2	2	2	1	1	1	1	2	1	1	1
109	19	57.5	1.64	21.3786	1	1	0	2	1	13	4	1	2	1	0		4	2	3	2	2	2	1	1	1	2	1	1	2	1	0	1	2	2	2	1	0	2	2	2	0	1	1	2	1	1	2	2
110	19	52	1.63	19.5717	1	1	0	2	1	12	4	1	2	0	1	3	1	2	1	1	1	1	2	1	1	1	1	2	1	1	0	0	1	1	2	1	1	1	2	1	0	1	2	1	1	1	2	2
111	19	60.2	1.68	21.3294	1	1	0	2	1	11	4	1	2	0	0		4	2	3	2	2	1	1	1	1	2	1	1	2	1	0	1	2	1	2	2	0	3	2	1	0	1	2	2	1	1	2	2
112	20	57	1.68	20.1956	1	1	0	2	1	11	3	1	2	0	0		4	1		2	2	2	2	2	1	2	2	2	2	1	0	0	2	2	2	2	0	3	2	2	0	1	1	1	1	2	2	2
113	20	55	1.68	19.487	1	1	0	2	1	12	7	0	2	0	1	3	2	3	2	2	2	2	2	1	1	1	1	1	1	1	0	0	1	2	2	1	0	2	1	1	0	1	1	2	1	1	2	2
114	20	50	1.6	19.5312	1	1	0	2	1	10	5	1	2	0	1	2	1	3	3	1	2	1	2	1	1	2	1	1	2	2	0	0	1	2	2	1	0	2	1	1	0	1	2	1	1	1	1	2
115	22	50	1.6	19.5312	1	1	0	2	1	11	5	1	2	0	1	3	3	2	2	2	2	2	1	2	2	2	2	2	1	1	0	0	2	2	1	1	0	3	2	2	0	1	1	2	1	1	2	2
116	19	55	1.7	19.0311	1	1	0	2	1	12	4	1	2	0	1	2	3	2	3	2	2	2	2	2	1	2	2	2	1	1	0	0	2	2	2	1	0	2	2	2	0	1	2	1	1	1	2	1
117	21	49	1.6	19.1406	1	1	0	2	0	14	6	0	2	0	0		4	1		2	2	1	2	2	1	2	1	2	2	1	0	0	1	2	2	1	1	2	2	1	0	1	1	1	2	2	1	2
118	21	55.2	1.62	21.0334	1	1	0	2	1	12	3	1	2	1	0		4	1		2	2	2	2	2	1	2	1	1	2	1	0	0	2	2	2	1	0	2	2	1	0	1	1	2	2	1	1	2
119	24	78	1.83	23.2912	1	1	0	1	1	14	4	1	2	1	1	1	2	2	2	2	2	2	2	1	1	1	1	1	2	1	1	1	2	2	2	2	0	2	2	2	0	1	1	1	2	1	1	2
120	20	55.5	1.65	20.3857	1	1	0	2	1	13	4	1	2	0	1	2	2	2	2	2	2	2	1	1	1	1	1	1	1	2	1	1	1	2	2	2	0	2	2	1	0	1	3	1	2	1	2	2
121	19	58	1.58	23.2335	1	1	0	2	1	12	4	1	2	0	0		4	2	3	2	1	1	2	1	1	2	1	1	2	2	1	0	1	2	2	2	0	2	2	2	0	1	1	1	1	1	1	1
122	27	61	1.64	22.68	1	1	0	2	1	13	4	1	2	0	0		4	1	3	2	2	1	2	2	1	1	1	1	2	2	0	0	2	2	2	2	0	2	2	1	0	1	1	1	1	1	2	2
123	19	67	1.7	23.1834	1	1	0	2	1	12	6	0	2	1	1	3	2	2	3	2	2	1	2	1	1	2	2	2	1	2	0	0	1	2	2	1	0	2	2	1	0	1	2	1	2	1	1	1
124	19	62.2	1.68	22.038	1	1	0	2	1	13	6	0	2	0	1	3	2	2	3	1	2	1	1	1	1	2	1	1	1	1	0	0	1	2	2	1	0	3	2	1	0	1	1	2	1	2	1	2
125	24	50	1.58	20.0288	1	1	0	2	1	12	4	1	2	1	0		4	2	3	2	2	2	1	2	1	1	1	1	2	2	0	1	2	2	1	1	0	2	2	2	0	1	1	1	2	1	2	2
126	23	59	1.65	21.6713	1	1	0	2	1	15	5	1	2	0	1	2	1	2	3	2	2	2	2	2	1	1	2	2	2	2	0	0	1	2	2	2	0	2	2	2	0	1	2	1	2	1	2	2
127	21	53.8	1.61	20.7554	1	1	0	2	1	14	6	0	2	0	1	2	1	1	3	2	2	1	2	1	2	2	1	1	2	1	0	0	1	2	2	1	1	2	1	2	0	1	1	2	2	1	2	2
128	22	65.5	1.64	24.3531	1	1	0	1	1	13	6	0	2	0	1	2	1	2	3	2	2	1	1	2	1	1	2	2	2	2	1	1	2	2	1	2	0	2	2	1	0	1	1	2	2	2	2	2
129	21	62	1.71	21.2031	1	1	0	2	1	10	3	1	3	0	0		4	1	3	2	2	2	2	2	2	2	2	2	2	1	0	1	2	2	2	2	1	2	2	1	1	0	1	1	1	1	2	2
130	20	49	1.6	19.1406	1	1	0	1	1	12	4	1	3	1	1	2	2	3	3	2	2	2	2	1	1	1	2	1	1	1	0	0	2	2	2	1	0	2	2	1	0	1	1	1	1	1	1	2
131	21	61	1.67	21.8724	1	1	0	2	1	12	4	1	3	0	1	2	3	2	3	2	2	2	1	1	1	1	1	1	1	1	0	0	2	2	2	2	0	1	2	1	0	1	1	1	1	1	2	2
132	19	65	1.7	22.4913	1	1	0	1	1	15	5	1	3	1	1	2	2	2	3	2	1	1	1	1	1	2	1	2	1	1	0	1	2	2	2	2	0	2	2	2	0	1	2	2	1	1	2	2
133	18	54	1.62	20.5761	1	1	0	2	1	14	5	1	3	1	1	2	2	1		2	2	2	2	1	1	2	1	1	1	1	0	1	2	2	2	2	0	2	1	1	0	1	1	1	1	2	1	2
134	21	60	1.71	20.5191	1	1	0	2	1	12	6	0	3	0	1	2	3	3	3	2	2	1	2	1	1	2	2	1	2	1	0	1	1	2	2	1	0	1	2	1	0	1	1	1	1	1	2	2
135	18	59	1.76	19.047	1	1	0	2	0	15	4	1	3	0	1	2	1	2	3	2	1	1	2	1	1	1	1	2	1	1	0	0	2	2	2	1	0	2	2	1	0	1	1	2	2	1	2	2
136	19	58	1.64	21.5645	1	1	0	1	1	13	3	1	3	0	1	2	1	2	3	1	1	1	2	1	1	2	1	2	1	1	0	0	2	2	2	1	0	1	2	1	0	1	2	2	1	1	2	2
137	19	59	1.7	20.4152	1	1	0	2	1	12	7	0	3	0	1	2	1	2	3	2	2	2	2	2	2	2	1	1	1	2	0	0	1	2	2	2	0	2	1	1	0	1	2	1	1	1	2	1
138	23	60	1.68	21.2585	1	1	0	2	1	12	5	1	3	0	1	3	2	2	3	2	2	1	2	1	1	2	1	1	1	1	0	0	2	1	2	1	0	2	2	2	0	1	1	1	1	1	2	2
139	24	70	1.7	24.2215	1	1	0	1	1	11	4	1	3	1	0		4	1	3	2	2	2	2	1	1	2	1	1	2	1	0	1	2	2	1	1	1	2	2	1	0	1	1	1	1	1	2	2
140	19	68	1.68	24.093	1	1	0	2	1	12	5	1	3	0	1	2	1	3	3	2	2	1	2	1	1	2	1	2	2	1	0	0	1	1	1	1	0	1	2	1	0	1	1	1	1	1	2	2
141	19	74	1.74	24.4418	1	1	0	2	1	12	4	1	3	1	0		4	1		2	2	2	1	2	1	2	2	2	2	1	0	0	1	2	2	2	0	2	2	1	0	1	1	2	1	2	1	2
142	21	53	1.6	20.7031	1	1	0	2	1	13	6	0	3	0	1	3	1	2	1	2	1	2	1	1	1	2	1	1	1	1	0	0	2	1	2	2	0	2	1	1	0	1	1	1	1	1	2	2
143	20	52.3	1.6	20.4297	1	1	0	2	0	12	4	1	3	1	0		4	1	3	2	2	2	2	1	1	2	1	1	2	2	0	0	1	2	2	2	0	2	2	1	0	1	1	2	1	1	2	2
144	20	59	1.62	22.4813	1	1	0	2	0	14	3	1	3	0	0		4	1		2	2	2	2	2	1	2	2	2		1	1	1	2	2	1	1	0	1	2	1	0	1	1	2	2	1	1	2
145	20	57	1.56	23.4221	1	1	0	2	1	12	9	0	3	1	1	3	1	2	2	1	2	1	2	1	1	1	1	1	1	2	0	1	2	2	2	2	0	2	2	1	0	1	1	1	1	1	2	2
146	21	52	1.61	20.061	1	1	0	2	0	13	7	0	3	0	1	2	3	2	3	2	2	1	2	2	1	1	1	2	2	1	0	1	2	2	1	1	1	2	2	2	0	1	2	2	1	1	2	2
147	21	60	1.66	21.7738	1	1	0	2	1	12	6	0	3	0	0		4	2	3	2	2	2	2	2	2	2	1	2	2	1	0	1	2	1	1	2	1	2	2	1	0	1	1	2	1	1	2	2
148	21	54	1.65	19.8347	1	1	0	1	1	11	6	0	3	0	1	3	2	2	3	2	2	1	2	1	1	1	1	1	1	1	0	1	1	2	2	2	0	2	2	1	0	1	1	1	1	1	2	2
149	42	50	1.62	19.052	1	2	0	2	1	14	6	0	3	1	1	2	2	1	3	2	2	1	2	1	1	2	1	1	2	1	0	1	2	2	1	2	0	1	2	1	0	1	1	1	1	1	1	2
150	20	55.6	1.65	20.4224	1	1	0	2	1	12	5	1	3	1	1	2	2	2	3	1	2	1	1	1	1	2	1	1	1	1	1	1	1	2	2	1	0	1	2	1	0	0	1	1	1	1	2	1
151	18	44.3	1.52	19.1742	1	1	0	1	1	13	5	1	3	0	1	2	1	2	2	2	1	2	2	2	2	1	1	1	1	1	0	0	1	1	2	2	0	2	1	1	0	1	1	1	1	1	1	2
152	18	58.1	1.68	20.5853	1	1	0	2	1	13	5	1	3	0	1	2	2	2	2	2	2	1	2	2	1	1	1	2	1	1	0	1	2	2	2	1	0	3	2	1	0	1	2	1	1	1	1	2
153	18	52	1.65	19.1001	1	1	0	2	0	13	5	1	3	0	1	2	2	3	3	2	1	2	2	2	1	2	2	2	1	1	0	0	1	2	2	2	0	1	2	1	0	1	1	1	1	1	2	2
154	18	63	1.65	23.1405	1	1	0	1	0	15	4	1	3	1	0		4	1	3	2	2	2	2	2	2	2	1	2	2	1	0	0	2	2	2	2	0	2	2	1	0	1	1	1	1	1	1	2
155	18	50	1.57	20.2848	1	1	0	2	1	13	5	1	3	0	1	2	1	2	1	2	1	2	2	1	1	1	2	1	1	1	0	1	2	2	2	2	0	2	1	1	0	1	1	1	1	1	2	2
156	20	54	1.56	22.1893	1	1	0	2	1	13	6	0	3	0	1	3	2	3	2	2	1	1	2	2	1	2	1	2	1	2	0	1	2	2	2	2	0	2	2	1	0	1	2	2	1	1	2	2
157	25	60.1	1.6	23.4766	1	1	0	1	1	13	4	1	3	0	0		4	2	3	2	2	1	2	2	1	2	2	2	2	2	0	1	2	2	2	2	0	2	2	1	0	0	1	1	1	1	1	2
158	18	53.5	1.55	22.2685	1	1	0	2	0	11	6	0	3	0	1	3	2	2	2	2	1	2	1	1	1	2	1	2	1	2	0	0	1	2	2	2	0	2	2	1	0	1	1	1	1	1	2	1
159	18	54.2	1.7	18.7543	1	1	0	2	1	12	4	1	3	0	0		4	1		2	2	2	2	2	1	2	1	1	1	2	0	1	2	2	2	2	0	2	2	1	0	1	2	1	1	1	2	2
160	18	65	1.67	23.3067	1	1	0	2	1	14	5	1	3	0	1	2	2	2	2	2	2	2	2	1	1	1	1	2	1	1	0	0	1	2	2	1	0	2	2	1	0	1	2	1	1	2	2	2
161	20	56.3	1.66	20.4311	1	1	0	2	1	12	6	0	3	0	1	2	1	2	1	2	2	2	2	1	1	1	1	1	2	2	0	1	2	2	1	2	0	2	1	2	0	1	1	2	1	1	2	2
162	20	60	1.62	22.8624	1	1	0	2	1	16	4	1	3	0	1	3	1	2	2	2	2	2	1	1	1	1	1	2	1	1	0	0	2	1	2	1	0	2	1	1	0	1	1	2	1	1	2	2
163	18	50	1.6	19.5312	1	1	0	2	1	12	7	0	3	1	1	3	2	2	3	1	1	2	2	2	1	2	2	2	1	1	0	0	1	2	2	1	0	2	2	1	0	1	1	1	1	2	1	1
164	18	69	1.68	24.4473	1	1	0	2	0	11	6	0	3	0	1	2	2	2	3	2	2	2	2	2	1	1	1	2	1	2	1	0	1	1	2	2	0	2	2	1	0	1	1	1	1	1	2	2
165	18	46	1.55	19.1467	1	1	0	2	1	14	7	0	3	0	1	2	2	1		2	2	2	1	2	1	2	2	2	1	2	0	0	1	2	2	2	0	2	2	1	0	1	1	1	1	1	2	1
166	21	57	1.68	20.1956	1	1	0	1	0	11	6	0	3	0	1	2	2	1	3	1	2	1	1	1	1	1	1	1	1	2	0	0	1	2	1	2	0	2	1	2	0	1	3	1	1	1	1	2
167	20	58.5	1.63	22.0181	1	1	0	2	1	12	5	1	3	0	1	2	1	2	3	2	2	2	2	1	1	1	1	1	2	1	0	1	2	2	2	2	0	2	2	1	0	1	1	2	1	1	2	2
168	19	64.4	1.73	21.5176	1	1	0	1	1	14	4	1	3	0	1	3	2	2	2	2	2	2	2	1	1	1	1	1	1	2	1	0	1	2	1	1	0	2	2	1	0	1	2	1	1	1	2	2
169	19	70	1.7	24.2215	1	1	0	2	1	11	6	0	3	0	1	2	1	2	3	2	2	2	1	1	1	2	1	2	2	2	1	1	1	2	2	2	0	2	1	1	0	0	1	1	1	2	1	2
170	19	60	1.68	21.2585	1	1	0	2	1	12	6	0	3	0	1	2	2	2	2	1	2	1	2	1	1	1	1	2	1	1	0	1	2	2	2	2	0	2	2	1	0	1	1	1	1	1	2	2
171	23	55	1.6	21.4844	1	1	0	2	0	11	4	1	3	0	1	2	2	2	2	2	2	1	2	1	1	1	1	1	1	1	1	0	2	2	2	2	0	1	2	1	0	1	1	1	1	1	2	1
172	20	61	1.68	21.6128	1	1	0	2	1	13	4	1	3	0	1	3	1	2	2	2	2	2	2	2	1	1	1	1	1	1	0	1	1	2	2	2	0	2	2	1	0	1	1	1	1	1	1	2
173	22	57	1.62	21.7193	1	1	0	1	1	11	3	1	3	0	1	2	3	1		2	2	1	2	1	1	2	1	2	1	1	1	0	1	2	2	2	0	1	2	1	0	1	1	1	1	2	2	1
174	19	46	1.54	19.3962	1	1	0	2	1	14	5	1	3	0	1	3	2	2	3	2	2	2	2	2	1	2	1	2	1	2	1	0	1	2	2	2	0	2	1	1	0	1	1	1	1	1	2	2
175	19	55	1.6	21.4844	1	1	0	2	1	13	5	1	3	0	1	3	3	2	2	1	2	2	1	1	1	1	1	2	1	1	0	0	1	2	2	2	0	1	1	2	0	1	1	1	1	1	2	2
176	20	58	1.67	20.7967	1	1	0	2	1	11	7	0	3	1	1	1	2	1		2	2	1	2	2	1	1	1	1	2	1	0	0	2	2	1	2	0	2	1	1	0	1	2	2	1	1	2	2
177	18	54	1.66	19.5965	1	1	0	2	1	13	6	0	3	1	1	2	1	2	1	1	2	1	2	1	1	1	1	1	2	1	1	1	2	2	2	1	0	2	2	2	0	1	1	1	1	2	1	2
178	20	50	1.64	18.5901	1	1	0	2	1	13	4	1	3	0	0		4	2	3	2	2	1	2	2	1	1	1	1	2	1	0	1	2	2	1	1	0	2	2	2	0	1	2	2	1	1	2	2
179	19	59	1.6	23.0469	1	1	0	2	1	13	6	0	3	0	1	3	3	2	3	2	1	1	2	1	1	1	1	1	1	1	0	0	2	2	2	2	0	2	1	1	0	1	1	2	1	2	2	2
180	21	68	1.68	24.093	1	1	0	2	1	15	4	1	3	1	0		4	2	3	2	2	2	2	2	1	2	1	2	1	1	0	1	2	2	2	1	0	3	2	2	0	1	3	1	1	1	2	2
181	20	58	1.57	23.5304	1	1	0	1	0	12	5	1	3	0	1	2	2	2	2	2	2	1	2	1	1	1	1	1	1	1	0	0	1	2	2	2	0	2	2	1	0	1	2	1	1	2	2	2
182	20	58	1.63	21.83	1	1	0	2	0	12	5	1	3	1	1	3	2	2	3	1	1	1	1	1	1	1	1	1	1	1	1	1	2	2	2	2	0	2	2	1	0	1	1	1	1	2	2	2
183	20	53	1.63	19.9481	1	1	0	2	1	14	6	0	3	0	1	3	2	2	2	1	2	1	2	1	1	2	1	1	1	1	0	1	1	2	2	2	0	1	2	1	0	1	1	1	1	1	2	1
184	21	63	1.65	23.1405	1	1	0	1	0	12	7	0	3	1	1	3	1	2	2	1	1	2	1	1	1	1	1	1	1	1	1	0	2	1	2	2	0	3	1	2	0	1	1	2	1	1	2	1
185	32	60	1.58	24.0346	1	1	0	2	1	11	5	1	3	1	0		4	3	3	2	2	1	2	1	1	1	2	2	2	1	1	1	2	1	1	1	1	3	2	1	0	1	1	1	1	1	1	2
186	22	62.2	1.64	23.1261	1	1	0	2	0	12	4	1	3	0	1	3	2	2	2	1	1	2	2	2	1	2	1	1	1	1	0	0	1	1	2	2	0	1	2	2	0	1	1	2	1	1	1	2
187	20	49	1.53	20.9321	1	1	0	2	0	13	4	1	3	0	1	3	2	2	2	1	1	1	2	1	1	1	1	2	1	1	0	0	2	2	2	1	0	2	2	2	0	1	1	2	2	1	2	2
188	24	55	1.59	21.7555	1	1	0	2	0	12	4	1	3	0	0		4	1		2	2	1	2	1	1	2	1	1	2	1	0	1	2	2	2	1	0	2	2	1	0	1	2	1	1	1	2	2
189	19	52	1.63	19.5717	1	1	0	1	0	12	6	0	3	0	1	2	2	2	2	2	1	1	2	1	1	2	2	2	2	1	0	0	1	2	2	1	0	3	2	1	0	1	1	1	1	1	2	2
190	19	49.7	1.54	20.9563	1	1	0	2	1	11	4	1	3	0	1	2	2	2	3	2	2	2	2	1	1	2	1	1	2	2	0	1	1	2	2	1	0	2	1	1	0	1	1	1	1	1	2	2
191	20	57	1.68	20.1956	1	1	0	1	0	13	4	1	3	0	0		4	1	3	2	2	2	2	1	1	2	1	1	2	1	1	1	2	2	2	1	0	2	2	1	0	1	2	1	2	2	2	2
192	25	55.5	1.62	21.1477	1	1	0	2	1	8	4	1	3	0	1	2	2	2	3	1	2	2	2	1	2	1	1	1	1	1	0	1	2	2	2	2	0	2	2	1	0	1	1	1	1	2	2	2
193	21	54	1.68	19.1327	1	1	0	2	1	11	6	0	3	0	1	2	2	2	3	1	2	2	2	1	1	2	1	1	1	2	0	1	2	2	2	2	0	2	2	1	1	0	1	1	1	1	1	2
194	22	63	1.65	23.1405	1	1	0	2	0	15	4	1	3	1	1	2	2	2	2	2	2	2	2	1	1	1	1	1	2	1	0	0	1	2	2	2	0	2	1	1	0	1	1	1	1	1	2	1
195	21	50	1.6	19.5312	1	1	0	2	0	15	8	0	3	0	1	3	1	3	1	1	2	2	2	1	1	1	1	2	1	1	0	0	1	2	2	2	0	2	1	1	0	1	2	1	1	1	2	1
196	21	53	1.53	22.6409	1	1	0	2	0	13	3	1	3	0	1	2	2	3	3	2	2	1	2	1	1	2	1	1	1	1	0	0	2	1	1	1	0	1	1	1	0	1	1	1	1	1	1	2
197	18	56.3	1.67	20.1872	1	1	0	2	0	12	7	0	3	1	0		4	1		2	2	2	2	1	1	2	2	2	2	2	0	0	1	2	2	2	0	1	1	1	0	1	2	1	1	1	1	2
198	23	81	1.82	24.4536	1	1	0	2	0	13	6	0	3	0	1	2	2	2	3	2	2	1	2	2	1	2	2	2	2	1	0	0	1	2	2	2	0	2	2	1	0	1	2	1	1	1	2	1
199	21	53	1.63	19.9481	1	1	0	2	0	13	5	1	3	1	1	2	2	1	3	1	2	1	2	1	1	2	2	1	1	1	0	0	2	1	2	1	1	1	1	2	0	1	2	2	1	1	1	2
200	20	70.5	1.73	23.5557	1	1	0	2	0	16	6	0	3	1	1	3	2	2	2	1	1	2	2	2	1	1	1	1	1	2	1	1	2	2	2	2	0	2	2	1	0	1	1	1	1	2	1	2
201	20	48	1.52	20.7756	1	1	0	1	0	12	6	0	3	0	1	3	1	2	3	2	2	2	2	1	1	1	1	1	1	2	0	1	1	2	2	2	0	2	2	1	0	1	2	1	1	1	2	2
202	20	62.9	1.78	19.8523	1	1	0	1	1	12	6	0	3	0	1	2	2	2	2	2	2	1	2	2	1	2	2	2	2	1	0	0	2	2	2	2	0	2	2	1	0	1	3	1	1	2	1	1
203	20	61	1.69	21.3578	1	1	0	2	0	13	6	0	3	0	1	2	2	2	3	2	1	2	2	1	1	2	1	1	1	2	0	0	1	1	2	1	1	3	2	2	0	1	1	2	1	1	2	2
204	22	48.5	1.6	18.9453	1	1	0	2	0	16	4	1	3	0	1	2	2	2	3	2	1	1	2	2	1	2	1	2	2	1	0	0	1	2	2	2	0	2	1	1	0	1	2	1	1	2	2	2
205	20	60	1.62	22.8624	1	1	0	2	0	12	4	1	3	1	0		4	2	3	2	2	2	2	1	1	2	1	2	2	1	1	1	1	2	2	1	0	2	2	2	0	1	1	2	1	1	1	2
206	20	45.7	1.57	18.5403	1	1	0	2	0	15	7	0	3	1	1	3	2	3	3	1	1	1	1	1	2	2	1	1	1	1	0	1	1	2	2	2	0	1	2	1	0	0	2	1	1	1	2	1
207	18	57	1.68	20.1956	1	1	0	2	1	13	6	0	3	0	1	2	2	2	3	2	2	2	2	1	1	1	1	1	1	1	0	0	1	2	2	1	0	2	2	1	0	1	1	2	1	1	1	2
208	18	59	1.65	21.6713	1	1	0	2	1	11	7	0	3	1	1	2	2	1		2	2	2	1	1	1	2	1	1	1	2	0	0	2	2	1	2	1	2	2	2	0	1	1	1	1	1	2	2
209	19	59	1.63	22.2063	1	1	0	2	0	12	4	1	3	0	1	2	3	2	3	2	2	2	1	1	1	2	1	1	1	1	0	0	2	1	2	2	0	2	2	1	0	1	2	2	1	1	2	2
210	23	51.5	1.56	21.1621	1	1	0	2	0	11	8	0	3	0	1	3	1	2	3	2	2	1	1	1	1	2	1	1	2	1	0	0	2	2	2	2	0	2	2	1	0	1	1	1	2	1	1	2
211	18	59	1.62	22.4813	1	1	0	2	1	13	4	1	3	0	1	3	2	2	3	1	1	1	2	2	2	2	1	1	1	1	0	0	1	2	2	2	0	2	2	1	0	1	1	2	1	2	2	2
212	24	60	1.68	21.2585	1	1	0	2	0	11	10	0	3	0	1	3	2	3	3	1	1	1	2	1	1	1	1	1	1	1	0	1	2	1	2	1	1	2	2	2	0	1	2	1	1	2	2	2
213	20	51	1.57	20.6905	1	1	0	2	0	11	7	0	3	1	1	2	2	2	3	2	1	2	2	1	2	1	1	2	1	1	0	0	1	2	2	1	0	1	2	2	0	1	1	1	1	2	2	2
214	20	56.6	1.66	20.54	1	1	0	1	0	14	4	1	3	1	1	3	1	2	2	1	2	1	1	1	1	1	1	2	1	1	0	1	2	2	2	2	0	3	2	1	0	1	1	2	1	2	2	2
215	22	56	1.59	22.151	1	1	0	2	0	12	6	0	3	0	1	2	2	2	3	2	2	2	2	2	1	2	1	1	2	1	0	1	2	2	2	2	0	1	2	1	0	1	2	1	1	1	2	2
216	22	55.2	1.68	19.5578	1	1	0	2	0	12	6	0	3	1	0		4	2	2	2	2	1	2	1	1	2	1	2	2	2	0	0	1	2	2	2	0	1	2	1	0	1	1	1	1	1	2	2
217	20	61	1.65	22.4059	1	1	0	2	0	12	6	0	3	0	1	2	1	2	3	2	2	1	2	1	1	1	1	1	2	1	0	0	1	2	2	2	0	2	2	1	0	1	1	1	1	1	2	2
218	19	57.5	1.58	23.0332	1	1	0	1	0	12	4	1	3	0	1	2	2	2	3	2	1	2	2	1	1	2	1	2	1	1	0	0	2	2	1	2	0	2	2	1	0	1	1	2	1	1	2	2
219	20	53.6	1.6	20.9375	1	1	0	2	0	12	5	1	3	0	1	3	1	1	3	1	2	2	1	1	2	1	1	1	1	1	0	1	2	1	2	1	1	3	1	2	0	1	1	2	1	1	2	2
220	22	58	1.57	23.5304	1	1	0	2	0	12	4	1	3	1	1	2	1	2	1	2	2	1	2	1	2	2	2	2	2	1	0	0	1	2	2	2	0	2	2	1	0	1	1	1	2	2	2	2
221	21	53.5	1.57	21.7047	1	1	0	2	0	14	6	0	3	1	1	2	1	3	3	2	2	1	2	1	1	1	1	1	1	2	0	0	1	2	2	2	0	1	2	1	0	1	2	1	1	1	1	1
222	19	65.4	1.65	24.022	1	1	0	2	0	12	6	0	3	0	0		4	1		2	2	2	2	2	2	2	2	2	2	1	1	1	2	1	1	1	0	2	2	1	0	1	1	1	1	1	2	1
223	23	49.8	1.63	18.7436	1	1	0	2	0	14	6	0	3	1	1	3	2	2	2	1	1	1	1	1	1	1	1	1	1	1	0	0	1	2	2	2	0	2	2	1	0	1	1	2	1	1	2	2
224	20	72	1.7	24.9135	1	1	0	2	0	13	3	1	3	1	1	3	1	2	1	1	1	1	2	1	1	1	1	1	1	2	0	0	1	2	2	1	1	2	1	2	0	1	1	2	1	1	1	1
225	20	80	1.76	25.8264	2	1	0	1	1	14	5	1	2	1	1	3	2	2	3	1	2	1	2	1	1	2	1	1	1	1	0	0	2	2	2	2	0	2	2	1	0	1	2	2	1	1	2	2
226	22	68	1.6	26.5625	2	1	0	2	1	11	5	1	2	0	1	2	1	2	3	2	2	1	2	1	1	1	1	1	1	1	0	1	2	1	2	2	0	2	2	1	0	1	1	2	1	1	2	2
227	19	76	1.65	27.9155	2	1	0	2	0	12	5	1	2	0	0		4	2	1	2	2	2	2	1	1	2	1	1	2	1	0	1	2	2	1	2	0	2	2	1	0	1	1	2	2	1	2	2
228	20	69	1.51	30.2618	2	1	0	2	1	11	5	1	2	1	1	2	2	2	3	1	2	1	2	1	1	1	1	1	1	1	0	1	1	2	1	2	0	2	2	1	0	1	1	2	1	1	2	2
229	20	77	1.75	25.1429	2	1	0	1	1	12	6	0	2	1	0		4	2	3	2	2	2	2	2	1	2	2	2	2	1	0	0	1	1	2	2	0	3	2	2	1	0	3	1	2	2	2	2
230	21	78	1.7	159.184	2	1	0	2	1	14	5	1	2	1	1	2	2	2	2	2	2	1	2	2	1	2	1	2	2	1	0	1	1	2	1	2	1	3	2	2	0	1	1	1	1	2	2	2
231	20	75	1.65	27.5482	2	1	0	1	1	10	4	1	2	0	0		4	1		2	2	2	1	1	1	1	1	1	1	1	0	0	1	1	2	1	0	3	2	2	0	1	1	1	2	1	2	2
232	19	118	1.76	38.094	2	1	0	2	1	14	4	1	2	1	1	2	1	2	3	2	1	2	2	2	1	2	1	2	2	1	0	0	1	2	2	2	0	3	2	1	0	1	2	1	1	1	1	2
233	26	66.5	1.62	25.3391	2	1	0	2	1	11	4	1	2	0	1	2	2	3	3	2	2	2	2	1	1	1	1	1	1	1	0	0	1	2	2	2	0	3	2	1	0	1	1	1	2	1	2	2
234	21	73	1.63	27.4756	2	1	0	2	1	11	5	1	2	0	1	3	1	3	1	2	1	2	2	1	1	1	1	1	1	1	0	1	1	2	2	1	0	2	2	1	0	1	2	1	1	1	2	1
235	23	68	1.59	26.8977	2	1	0	2	1	10	5	1	2	0	1	3	1	3	1	2	1	1	1	1	1	1	1	2	1	1	0	0	1	2	2	2	0	2	2	2	0	1	1	1	2	1	2	2
236	20	73	1.69	25.5593	2	1	0	1	1	13	4	1	3	1	0		4	1		2	2	1	2	2	1	2	1	2	2	1	0	0	2	1	1	1	1	2	2	2	0	1	1	2	1	1	2	2
237	18	75.6	1.68	26.7857	2	1	0	1	1	14	5	1	3	1	0		4	2	3	2	2	1	2	1	1	1	1	1	2	1	1	0	2	2	2	2	0	2	2	1	0	1	1	2	1	1	2	1
238	37	110	1.67	39.4421	2	1	0	2	1	12	4	1	3	0	1	3	1	2	1	1	1	1	1	1	1	1	2	1	1	1	1	1	2	2	2	1	1	2	2	1	0	1	1	1	1	1	1	1
239	20	65	1.6	25.3906	2	1	0	2	1	11	4	1	3	1	0		4	2	1	2	2	2	2	2	1	1	1	2	2	1	0	0	2	1	2	1	1	3	2	2	0	1	1	2	1	1	2	2
240	21	85	1.65	31.2213	2	1	0	2	1	13	5	1	3	1	1	3	2	2	3	2	2	1	2	1	1	1	1	1	1	2	0	1	2	1	1	2	0	2	2	1	0	1	1	1	1	2	2	2
241	18	70	1.67	25.0995	2	1	0	2	1	11	4	1	3	1	1	1	2	2	3	2	2	2	2	1	1	1	1	1	2	1	0	0	1	2	2	2	0	2	2	2	0	1	1	1	1	2	2	2
242	18	76	1.73	25.3934	2	1	0	2	1	12	6	0	3	0	1	2	2	2	3	2	2	1	2	1	1	2	1	1	1	1	0	1	1	1	2	2	0	2	2	1	0	1	2	2	1	2	2	1
243	18	59.7	1.53	25.6	2	1	0	2	0	12	5	1	3	0	1	3	1	2	3	1	2	1	1	1	1	2	1	1	1	2	1	0	2	2	2	2	0	2	2	2	0	1	1	2	1	1	2	2
244	22	82.5	1.6	32.2266	2	1	0	2	1	11	4	1	3	0	1	1	2	2		2	2	1	2	1	1	2	1	2	1	1	0	1	1	2	1	2	1	2	1	1	0	1	1	1	1	1	2	2
245	21	80	1.72	27.0416	2	1	0	2	0	14	7	0	3	1	1	3	3	3	3	2	2	1	1	1	1	1	1	1	1	1	0	0	2	2	1	2	0	2	2	2	0	1	1	2	1	2	1	2
246	19	79	1.7	27.3356	2	1	0	2	1	12	5	1	3	1	0		4	1		2	2	2	2	2	2	2	2	2	2	2	1	0	1	1	2	2	0	2	1	2	0	1	1	2	1	1	2	2
247	20	78	1.68	27.6361	2	1	0	1	1	14	4	1	3	0	1	2	2	2	2	1	2	1	1	2	1	1	1	2	1	1	0	1	2	2	2	1	0	1	2	1	0	1	1	1	1	1	1	2
248	19	68	1.64	25.2826	2	1	0	2	0	10	6	0	3	0	1	2	1	2	3	2	2	2	2	1	1	1	1	1	2	1	0	1	1	1	2	1	0	3	2	1	0	1	1	2	1	1	2	2
249	19	73	1.7	25.2595	2	1	0	2	1	12	3	1	3	1	1	2	2	2	3	2	2	2	2	2	1	2	1	2	2	2	0	0	1	2	2	2	0	2	1	1	0	1	1	2	1	2	2	2
250	20	95	1.65	34.8944	2	1	0	2	1	11	5	1	3	1	0		4	1		2	2	2	2	2	2	2	2	2	2	1	0	1	1	2	2	2	0	2	1	2	0	1	3	1	1	2	2	2
251	27	82	1.76	26.4721	2	1	0	2	0	12	5	1	3	0	1	2	1	2	1	2	2	2	1	1	1	1	1	1	1	2	0	1	2	2	2	2	0	3	2	1	0	1	1	1	1	1	2	2
252	20	73	1.69	25.5593	2	1	0	2	1	12	5	1	3	0	0		4	1		2	2	2	2	2	2	2	2	2	2	2	1	1	2	1	2	2	1	1	2	1	0	1	1	1	1	2	2	2
253	21	75	1.63	28.2284	2	1	0	1	0	12	5	1	3	0	1	2	2	2	3	1	1	1	2	1	1	1	1	2	1	1	0	1	1	2	2	2	0	3	2	1	0	1	2	1	2	1	1	2
254	19	65	1.54	27.4077	2	1	0	2	0	15	5	1	3	0	1	2	2	2	3	2	2	1	2	2	1	2	1	1	1	2	0	1	1	2	2	2	0	2	2	1	0	1	1	1	1	1	1	2
255	18	60	1.5	26.6667	2	1	0	2	1	11	4	1	3	1	1	2	2	2	2	2	2	2	2	1	1	2	1	1	2	2	0	1	2	2	2	2	0	2	2	1	0	1	1	2	1	2	2	2
256	18	70	1.63	26.3465	2	1	0	2	0	12	6	0	3	0	1	2	1	2	1	2	1	2	1	1	1	2	2	2	1	2	0	1	1	2	2	2	0	2	1	1	0	1	1	1	1	2	2	2
257	19	58.5	1.51	25.6568	2	1	0	2	0	12	5	1	3	0	1	3	3	2	3	2	2	1	2	1	1	2	1	1	1	1	0	1	2	2	1	2	1	1	1	1	0	1	1	1	1	1	1	2
258	22	70.1	1.63	26.3841	2	1	0	1	0	15	7	0	3	0	1	3	3	3	2	2	1	2	1	1	1	1	1	1	1	1	0	0	1	2	2	2	0	2	2	1	0	1	1	1	1	1	2	2
